# Supplementary material for: Depressive Symptom Trajectories and Early Adult Education and Employment: Comparing Longitudinal Cohorts in Canada and the United States
Source: Int J Environ Res Public Health. 2021 Apr 17;18(8):4279. doi: 10.3390/ijerph18084279 (PMC8073553; doi:10.3390/ijerph18084279)
Supplement: Supplementary file 1 [file ijerph-18-04279-s001.zip]

Archive with 1 entries (1 files):
- ijerph-1135803-supplementary.pdf
